# Supplementary material for: Formation of Copper Oxide Nanotextures on Porous Calcium Carbonate Templates for Water Treatment
Source: Molecules. 2021 Oct 7;26(19):6067. doi: 10.3390/molecules26196067 (PMC8512094; doi:10.3390/molecules26196067)
Supplement: Supplementary file 1 [file molecules-26-06067-s001.zip]

Archive with 1 entries (1 files):
- molecules-1399355-supplementary.pdf
